# Supplementary material for: Viscoelastic Properties of Acellular Matrices of Porcine Esophageal Mucosa and Comparison with Acellular Matrices of Porcine Small Intestine Submucosa and Bovine Pericardium
Source: Materials (Basel). 2023 Dec 27;17(1):134. doi: 10.3390/ma17010134 (PMC10779732; doi:10.3390/ma17010134)
Supplement: Supplementary file 1 [file materials-17-00134-s001.zip]

Archive with 1 entries (1 files):
- materials-2669880-supplementary.pdf
